# Supplementary material for: Synthesis of high-titer alka(e)nes in Yarrowia lipolytica is enabled by a discovered mechanism
Source: Nat Commun. 2020 Dec 3;11:6198. doi: 10.1038/s41467-020-19995-0 (PMC7713262; doi:10.1038/s41467-020-19995-0)
Supplement: Supplementary file 5 — Source Data [file 41467_2020_19995_MOESM5_ESM.xlsx]

## Sheet: Fig 1b,2e-g,3b-d,3f,4a-d,5b-d
Fig. 1b
alkanes	C17:0	C17:1	C17:2	C15:0	FFA
CvFAP	10.25	1.96	1.07	1.29		17.33
	10.58	2.15	1.09	1.32		17.21
	11.19	1.16	0.74	1.1
	13.33	1.72	1.11	1.32
EcTesA'	2.86	0.88	0.47	0.9		18.65
	4.24	1.09	0.2	0.6		17.8
EcTesA', ΔFAA1	5.88	1.89	1.24	2.7		28.83
	5.96	2.15	1.31	3.18		37.37
UcACPT	2.26	0.95	0.2	0.39		22
	3.44	1.01	0.21	0.59		21.14
UcACPT, ΔFAA1	5.38	1.88	1.15	2.49		20.66
	5.74	2	1.15	2.56		21.12
Fig. 2e	C17:0-d31	C15:0-d31
18h	19.04	8.5
	18.83	8.49
30h	27.73	11.05
	28.3	10.58
42h	31.2	12.2
	30.76	12.08
Fig. 2f	v/s	v
	0.034	0.656
	0.034	0.659
	0.029	0.986
	0.031	1.035
	0.022	1.588
	0.021	1.559
	0.013	2.134
	0.013	2.134
	0.009	2.627
	0.009	2.632
Fig. 2g	v/s	v
	0.018	0.874
	0.018	0.868
	0.016	1.126
	0.016	1.133
	0.012	1.672
	0.012	1.669
	0.008	1.865
	0.008	1.867
	0.007	2.065
	0.007	2.065
Fig. 3b	C17:0	C17:1	C17:2	C15:0
ΔALK1 CvFAP	9.38	1.4	0.64	0.88
	9.28	1.41	0.68	0.93
ΔALK2 CvFAP	9.21	1.62	0.81	0.95
	9.23	1.62	0.81	1.02
ΔALK1 ΔALK2 CvFAP	9.46	1.47	0.67	0.98
	9.02	1.41	0.67	0.97
ΔALK1 ΔFAA1 CvFAP	8.29	1.6	1.12	1.5
	8.75	1.77	1.09	1.47
ΔALK2 ΔFAA1 CvFAP	14.94	2.38	1.31	1.93
	16.09	2.3	1.31	1.95
ΔALK1 ΔALK2 ΔFAA1 CvFAP	17.29	2.16	1.43	2.05
	17.92	2.2	1.47	2.25
Fig. 3c	C17:0	C17:1	C17:2	C15:0	C15:1
Yljbl-19	9.35	1.98	1.15	3.39	0.7
	8.01	1.74	1.03	2.91	0.65
	8.81	1.93	1.22	3.03	0.7
Yljbl-24	12.42	3.96	2.6	5.15	1.23
	12.81	4.09	2.67	5.3	1.26
	12.14	3.67	2.79	4.75	1.2
Yljbl-25	16.37	5.8	3.4	8.4	1.64
	15.79	5.55	3.22	8.05	1.58
	16.89	6.09	3.53	8.51	1.71
Yljbl-26	16.15	6.25	3.65	7.93	1.69
	15.22	6.15	3.21	7.74	1.63
	16.1	6.64	3.7	8.24	1.77
Fig. 3d
Yljbl-19	1.07
	1.07
	1.15
Yljbl-24	2.64
	2.46
	2.46
Yljbl-25	4.93
	4.93
	4.6
Yljbl-26	4.29
	6.06
	5.28
Fig. 3f	C17:0	C17:1	C17:2	C15:0	C15:1
Yljbl-20	10.27	2.42	1.4	4.08	0.8
	9.52	2.38	1.4	4.21	0.83
	10.97	2.61	1.47	4.28	0.83
Yljbl-21	12.63	4.7	3.05	6.28	1.43
	13.01	4.6	3	6.18	1.39
	14.68	4.69	3.17	6.25	1.41
Yljbl-22	13.56	4.54	2.68	6.2	1.31
	14.64	4.71	2.8	6.47	1.34
	13.7	4.51	2.84	6.09	1.31
Yljbl-23	15	5.19	3.09	7.01	1.52
	15.56	5.24	3.05	7.06	1.51
	14.54	5.2	3.05	6.73	1.51
Fig. 4a	C17:0	C17:1	C17:2	C15:0	C15:1	OD600	Lipid titer	Glucose concentration
0.5d						3.46	0.09	20.15
						3.8	0.1	19.82
						3.85	0.1	19.65
1d						11.12	0.43	11.98
						11.4	0.43	11.64
						11.8	0.44	11.67
2d						14.24	0.78	3.26
						14.4	0.78	3.13
						13.92	0.79	2.92
3d	59.93	28.61	10.41	40.5	7.29	17.24	0.91	7.86
	54.76	34.13	12.44	36.77	8.05	17.56	0.8	6.66
	57.82	30.95	11.33	40.35	7.78	18.68	0.85	8.08
	56.59	32.58	12.68	39.66	8.21	17.56	0.88	7.44
4d	102.08	37.18	11.55	51.12	9.52	16.68	0.87	11.08
	86.11	49.98	16.99	47.34	11.95	18.08	0.8	9.76
	100.88	42.68	12.82	54.49	11.11	17.72	0.85	12.28
	99.02	42	13.4	51.17	10.76	19	0.85	11.49
5d	138.79	50.76	13.82	60.1	12.12	18.6	0.85	14.52
	116.23	60.87	18.62	54.04	17	18.36	0.88	12.94
	137.11	52.69	13.77	61.79	12.88	19.32	0.83	15.74
	131.62	51.79	14.41	57.51	12.67	19.64	0.79	14.8
6d	177.71	65.29	16.8	71.44	15.71	20.28	0.84	17.31
	162.7	69.74	19	65.31	16.88	20.08	0.86	16.14
	187.17	69.06	16.38	76.17	16.74	20.64	0.86	19.14
	171.72	65.53	16.94	68.4	16.01	19.88	0.84	18.08
7d	244.9	69.85	16.93	84.01	16.91	21	0.96	21.86
	230.2	75.14	19.14	79.89	18.42	21.08	0.95	20.83
	259.93	74.11	17.03	90.2	18.01	22.08	0.97	24.17
	254.87	72.9	17.44	84.41	17.65	22.04	0.95	22.72
8d	314.22	73.97	15.72	99.34	17.84	22.24	1.11	26.37
	320.41	75.39	16.68	95.32	17.86	22.56	1.03	25.1
	308.74	70.58	16.32	93.8	17	22.24	1.01	28.65
	338.93	87.36	20.94	104.34	21.32	22.56	1.03	26.88
9d	416.07	75.12	16.42	112.34	17.74	22.8	1.16	21.48
	402.16	82.93	18.55	109.27	19.61	24.04	1.07	19.45
	428.5	82.03	16.52	121.11	19.6	23.56	1.02	23.3
	416.26	81.67	17.29	115.81	19.45	24.4	1.04	21.41
10d	474.89	83.89	17.11	128.68	19.84	24.52	0.93	18.02
	537.28	104.53	19.11	148.21	23.7	25.88	0.98	19.19
	483.84	96.29	18.69	131.89	22.21	25.28	0.95	15.29
11d	515.83	88.55	19.31	138.93	21.36	24.2	0.84	16.93
	509.66	103.15	24.19	135.58	24.34	27.16	0.88	10.07
	562.3	102.88	20.72	154.89	24.78	27	0.82	16.65
	524.22	101.34	22.07	142.15	24.25	26.56	0.86	13.15
13d	578.64	94.97	20.31	154.28	22.77	27.96	0.95	6.9
	625.3	118.92	28.98	161.18	27.72	27.81	0.87	6.02
	603.17	102.87	19.87	162.97	24.79	27.77	0.88	6.74
	605.49	109.07	24.1	157.73	25.66	28.47	0.94	6.67
15d	653.14	119.62	28.57	166.96	27.6	30.67	0.88	0
	671.38	109.28	19.99	180.73	26.02	27.68	0.94	0
	651.11	109.89	23.06	169	25.83	28.68	0.83	0
17d	701.88	112.35	21.23	187.44	26.58	30.3	1.02	0
	673.57	108.74	22.51	172.38	25.61	27.7	0.84	0
Fig. 4b	120 g/L	140 g/L
	1196.78	1447.98
	1203.38	1498.51
Fig. 4c	Lipid titer in dark	alkane titer	Lipid titer in light
0	3.91	0.91	3.05
	3.86	0.91	2.79
	4.16	0.95	2.98
5d	4.06	1.18	2.98
	4.09	1.14	3.09
	4.01	1.19	2.9
6d	4.33	1.49	2.96
	4.59	1.43	3.02
	4.22	1.57	3.03
7d	5.26	1.85	3.36
	5.51	1.81	3.34
	4.91	1.97	3.39
8d	6.61	2.23	3.9
	6.2	2.25	3.61
	6.4	2.46	3.6
Fig. 4d
3d	27.82
	33.96
	32.8
	29.71
4d	36.91
	43.74
	40.67
	42.2
5d	47.43
	44.17
	50.67
	53.36
6d	56.61
	54
	57.2
	55.51
7d	55.69
	55.58
	58.24
	58.67
8d	53.97
	58.77
	58.55
	60.94
9d	57.68
	63.19
	66.07
	65.56
10d	74.71
	76.3
	75.04
11d	81.09
	84.29
	89.43
	85
13d	82.24
	88.01
	86.7
	84.06
15d	92.95
	84.25
	92.37
17d	84.09
	90.36
Fig. 5b										Fig. 5c
alka(e)nes	C17:0	C17:1	C17:2	C15:0	C15:1	OD600	Lipid titer	Glucose concentration
1d						10.52	0.38	18.81
						10.68	0.38	18.85
						9.92	0.38	18.8
						10.16	0.38	18.87
2d						12.76	0.52	14.11
						12.64	0.53	14.09
						13	0.53	14.19
						12.24	0.53	14.27
3d	54.4	10.34	3.97	27.52	2.84	13.06	0.46	9.81		3d	48.13
	46.11	15.74	5.77	29.87	4.16	12.24	0.43	9.83			51.57
	41.2	16.03	6.55	26.66	4.5	14.28	0.52	9.47			43.04
	46.11	7.96	3.76	20.56	2.21	12.24	0.43	9.96			45.5
4d	77.37	14.68	4.57	34.9	3.89	14.53	0.52	10.93		4d	53.2
	58.14	19.93	6.79	34.03	5.26	13.1	0.39	11.6			75.15
	81	17.55	5.13	37.02	4.56	14.11	0.44	11.67			70.23
	62.51	22.68	8.34	35.19	6.15	13.82	0.45	11.82			63.87
5d	86.59	19.01	5.72	39.85	5.32	13.64	0.41	11.98		5d	76.27
	66.62	23.86	8.62	38.84	7.09	12.73	0.29	10.87			100
	90.97	21.28	5.99	40.49	5.78	14.68	0.4	12.24			87.9
	67.65	24.82	8.44	36.22	6.82	15.72	0.4	12.06			100
7d	81.2	17.36	6.4	36.89	4.68	14.42	0.41	13.57		7d	82.77
	101.11	25.53	7.56	47.92	7.53	12.25	0.28	13.76			100
	112.25	41.72	10.55	58.38	10.94	16.24	0.45	10.13			88.89
10d	101.27	25.3	9.29	46.08	6.67	17.63	0.32	7.13		10d	100
	101.28	28.96	10.14	46.47	7.64	16.94	0.32	7.14			100
	125.14	44.05	12.07	64.14	11.47	19.17	0.44	7.2			100
12d	130	27.66	9.21	56.22	7.43	19.05	0.46	0		12d	100
	120.46	32.63	12.01	55.15	8.85	21.05	0.56	0			100
	135.6	49.1	14.49	71.09	12.24	19.64	0.41	0			94.57
Fig. 5d										Fig. 5e
alka(e)nes	C17:0	C17:1	C17:2	C15:0	C15:1	OD600	Lipid titer	Acetate concentration
2d						11.24	0.37	7.42
						11.12	0.38	7.28
						11.2	0.4	7.49
						11.36	0.37	7.55
3d						14.04	0.63	0.03
						13.84	0.64	0
						14.24	0.63	0.27
						14.04	0.65	0
4d	51.33	10.67	6.77	18.62	2.64	15.8	0.65	6.12		4d	30.91
	48.86	10.46	6.73	18.23	2.56	15.96	0.65	6.94			30.22
	51.82	10.43	7.51	22.17	2.74	15.12	0.67	6.85			28.87
	50.46	12.2	8.34	20.6	2.91	16.52	0.66	6.88			32.74
5d	83.25	17.55	8.52	25.58	3.61	15.28	0.63	12.01		5d	41.06
	81.65	17.98	8.56	26.09	3.66	14.96	0.66	12.79			37.6
	82.22	23.17	10.79	35.13	4.63	13.44	0.59	13.68			43.2
	86.32	20.69	10.35	30.27	4.02	15.28	0.65	12.97			41.35
6d	113.17	30.75	13.95	37.28	5.29	14.12	0.54	9.84		6d	58.1
	110.5	30.95	13.28	36.01	5.22	14.4	0.6	10.55			50.74
	93.61	28.69	15.05	39.41	5.19	12.56	0.47	12.65			59.92
	118.37	33.86	15.05	41.32	5.54	13.88	0.53	11.07			60.31
8d	125.25	39.38	18.76	43.1	5.69	12.14	0.38	17.22		8d	79.95
	114.22	37.21	17.91	39.82	5.59	12.94	0.39	16.91			82.36
	123.93	39.49	19.03	45.06	5.89	12.1	0.41	18.7			74.31
10d	137.4	44.97	22.3	47.76	6.6	12.72	0.41	14.46		10d	79.22
	133.05	44.55	24.04	46.49	6.76	12.68	0.41	14.9			78.4
	133.3	43.85	22.51	47.96	6.34	15.08	0.42	12.85			90.03
12d	141.39	47.86	27.21	50.24	6.75	15.71	0.44	11.55		12d	88.26
	141.43	48.73	27.23	50.44	7.1	15.78	0.44	12.11			88.4
	150.83	51.1	28.66	55.28	7.13	13.85	0.39	10.66			89.24
14d	161.59	57.2	38.3	59.23	8.23	17.44	0.49	6.66		14d	91.14
	155.72	52.91	34.01	55.8	8.12	16.44	0.45	7.08			93.53
	166.13	55.37	34.7	60.77	8.02	16.6	0.43	6			98.36

## Sheet: SFig2,5,6,7b,8b-d,9-11,14,17,19
Supplementary Fig. 2								Supplementary Fig. 5	Lipid titer	alka(e)nes
alkanes	C17:0	C17:1	C17:2	C15:0	FFA					C17:0	C17:1	C17:2	C15:0
TGL3+TGL4	2.82	0.6	0.41	0.38		24.89		Yljbl-2	1.51
	3.02	0.74	1.31	0.35		24.78			1.45
EcTesA'-ER, ΔFAA1	6.07	1.7	1.13	2.76		19.45		Yljbl-42	1.03	5.72	0.73	0.5	0.61
	5.49	1.66	1.26	2.37		21.06			0.94	5.59	0.77	0.52	0.63
UcACPT-ER, ΔFAA1	4.14	1.21	0.86	1.59		16.62		Yljbl-43	1.05	3.22	0.58	0.43	0.52
	4.21	1.67	0.91	2.14		21.45			1.15	3.94	0.6	0.5	0.54
FAS-EcTesA', ΔFAA1	4.25	1.45	1.04	2.24		22.43		Yljbl-51	0.16	1.19	0.44	0	0.47
	5.14	1.45	0.7	2.02		24.37			0.13	1	0.47	0	0.51
FAS-UcACPT, ΔFAA1	4.96	1.73	1.29	2.24		22.85		Yljbl-45	0.96	9.56	1.15	0.67	0.85
	3.97	1.64	0.94	2.05		22.79			0.8	6.76	0.87	0.58	0.75
								Yljbl-46	0.37	11.29	1.52	1.37	1.41
									0.31	10.8	1.08	0.87	1.02
								Yljbl-52	0.16	2.48	0.57	0	0.57
									0.17	2	0.67	0	0.61
Supplementary Fig. 6
	Lipid titer	C17:0	C17:1	C17:2	C15:0
ΔFAA1, ΔALK1, ΔALK2, CvFAP,	0.38	17.29	2.16	1.43	2.05
	0.38	17.92	2.2	1.47	2.25
ΔFAA1, ΔALK1, ΔALK2, CvFAP, FAA1	1.1	5.5	0.68	0.43	0.56
	1.13	5.91	0.72	0.46	0.6
Supplementary Fig. 7b
Yljbl-19	0.91	0.93	1.3
Yljbl-24	1.32	1.23	1.15
Yljbl-25	1.62	1.32	1
Yljbl-26	3.03	3.03	2.46
Supplementary Fig. 8b			Supplementary Fig. 8c	C17:0	C17:1	C17:2	C15:0	C15:1		Supplementary Fig. 8d	C17:0	C17:1	C17:2	C15:0	C15:1	OD600
light source 1/bulb	light source 2/bulb		YE1-LS2	15.11	9.29	5.46	9.24	2.82		0.25	5.65	1.95	1.93	2.41	0.72	2.42
mW	mW			14.49	9.53	5.56	9.43	2.92			4.22	1.78	1.79	2.35	0.7	1.82
0.28	2.35			18.18	11.25	6.02	10.47	3.12			4.38	1.83	1.8	2.4	0.71	2.02
0.29	2.3		YE1-LS1	19.1	1.74	0.79	2.24	0.51			5.51	2.05	2	2.57	0.76	2
0.29	2.34			18.74	1.94	0.96	2.06	0.54		0.5	8.1	3.32	3.32	4.09	1.09	4.11
mW	mW			19	1.79	0.92	2.17	0.54			6.71	3.36	3.26	4.31	1.13	3.95
light source 1/flask	light source 2/flask		YE1.5-LS2	31.49	25.27	9.93	25.97	7.01			6.57	3.25	3.22	4.07	1.11	3.85
8.5	37.63			35.76	28.13	10.18	28.33	7.32			8.5	3.34	3.27	3.93	1.08	4.15
8.59	36.86			29.84	25.01	10.18	24.68	6.96		1	17.33	6.37	4.94	6.7	1.87	8.5
8.84	37.36		YE1.5-LS1	25.18	0.79	0.52	3	0.37			13.88	6.03	4.32	6.87	1.81	7.14
				23.2	2.71	0.91	3.79	0.62			13.75	5.9	4.34	6.54	1.77	6.84
				21.91	1.96	0.64	5.08	0.6			16.66	6.7	5.25	6.97	1.99	7.8
			YE2-LS2	33.94	31.5	14.88	25.99	8.46		1.5	19.44	9.76	7.17	9.51	2.77	10.32
				29.07	28.07	13.91	23.28	7.91			14.71	9.17	6.19	9.42	2.67	10.72
				34.7	33.11	15.64	26.97	8.96			15.1	8.98	6.2	9.08	2.58	9.36
			YE2-LS1	19.87	3.12	1.56	4.24	0.78			19.09	9.76	7.06	8.99	2.71	10.06
				21.44	2.12	0.87	4.83	0.58		2	18.96	9.69	5.21	14.73	3	12.18
				27.26	3.48	1.45	5.22	0.78			16.43	8.64	5.15	13.12	2.79	12.02
											13.29	9.9	7.24	10.81	3.1	11.7
										3	4.18	2.72	3.19	5.11	1.58	19.68
											3.5	2.29	2.77	4.03	1.3	21.2
Supplementary Fig. 9a	C17:0	C17:1	C17:2	C15:0	C15:1	OD600	Lipid titer	Glucose		Supplementary Fig. 9b	C17:0	C17:1	C17:2	C15:0	C15:1	OD600	Lipid titer	Glucose
1d	0	0	0	0	0	0.38	0	21.9		1d	0	0	0	0	0	10.34	0.29	13.98
	0	0	0	0	0	0.7	0	21.86			0	0	0	0	0	10.72	0.28	14.19
	0	0	0	0	0	1.1	0	21.9			0	0	0	0	0	11.46	0.32	13.59
2d	0	0	0	0	0	5.5	0.12	19.45		2d	26.21	4.15	1.27	9.98	1.38	12.76	0.43	8.34
	0	0	0	0	0	5.8	0.12	18.99			23.12	12.37	5.13	13.29	3.28	14.36	0.48	7.93
	0	0	0	0	0	5.46	0.12	19.07			23.23	7.07	1.31	9.91	1.43	13.7	0.46	8.52
3d	10.95	2.36	1.14	3.48	0.9	7.64	0.26	13.28		3d	48.27	18.76	5.26	24.52	5.04	15.36	0.47	2.73
	11.11	2.78	1.19	3.53	0.98	7.76	0.24	12.66			51.8	20.05	4.77	25.35	5.11	15.08	0.49	2.83
	11.34	2.76	1.3	3.61	0.95	7.32	0.26	13.41			38.04	24.18	10.15	22.62	6.92	15.08	0.46	2.14
4d	24.8	6.09	1.99	7.31	1.65	9.04	0.25	7.74		4d	34.59	22.95	8.01	29.31	7.49	13.8	0.41	0.01
	23.22	6.93	3.13	7.04	1.96	8.12	0.17	7.83			36.73	24.56	7.57	30.26	7.89	14.68	0.43	0.04
	21.5	6.38	2.72	6.61	1.73	9.48	0.21	8.2
Supplementary Fig. 9c	C17:0	C17:1	C17:2	C15:0	C15:1	OD600	Lipid titer	Glucose		Supplementary Fig. 9d	C17:0	C17:1	C17:2	C15:0	C15:1	OD600	Lipid titer	Glucose
1d	0	0	0	0	0	10.34	0.29	13.98		1d	0	0	0	0	0	10.34	0.29	13.98
	0	0	0	0	0	10.72	0.28	14.19			0	0	0	0	0	10.72	0.28	14.19
	0	0	0	0	0	11.46	0.32	13.59			0	0	0	0	0	11.46	0.32	13.59
2d	0	0	0	0	0	15.6	0.66	5.59		2d	0	0	0	0	0	15.6	0.66	5.59
	0	0	0	0	0	16.2	0.66	5.68			0	0	0	0	0	16.2	0.66	5.68
	0	0	0	0	0	15.08	0.69	5.38			0	0	0	0	0	15.08	0.69	5.38
3d	37.93	31.13	11.75	30.67	8.05	17.36	0.65	0.07		3d	0	0	0	0	0	15.32	0.8	0
	37.42	24.14	8.78	28.83	6.29	16.88	0.63	0.22			0	0	0	0	0	14.92	0.77	0
	37.05	30.18	11.27	29.3	7.55	15.88	0.63	0.01			0	0	0	0	0	14.8	0.76	0
4d	16.11	19.09	9.32	22.48	6.6	13.64	0.42	0.16		4d	3.81	4.84	2.75	5.81	1.74	14.28	0.43	0
	16.04	17.11	8.28	23.32	6.05	13.96	0.43	0.1			4.62	7	4.35	8.55	2.47	14.28	0.43	0
	14.07	18.01	9.31	21.62	6.21	13.72	0.41	0.12			4.25	6.21	3.82	7.99	2.31	14.16	0.42	0
Supplementary Fig. 10		OD600	Consumed glucose	Lipid titer	C17:0	C17:1	C17:2	C15:0	C15:1
80 g/L glucose	1d	24.48	19.37	2.53	20.44	3.41	0	3.86	0
		25.6	18.91	2.06	16.91	4.22	0	3.99	0
		25.48	21.84	2.07	18.12	3.4	0	3.5	0
	9d	50.7	50.33	4.89	137.43	10.01	6.45	20.67	2.95
		54.25	45.55	5.98	155.88	9.95	8.74	21.77	3.17
		44.15	53.27	4.42	109.37	9.58	5.19	23.16	2.24
120 g/L glucose	1d	23.2	13.74	1.62	21.73	3.98	0	5.27	0
		23.72	13.63	1.63	22.29	3.99	0	6.12	0
		22.88	12.3	1.53	21.2	4.67	0	6.93	0
	9d	38.1	21.13	3.52	99.17	10.72	7.52	21.94	3.44
		37.1	13.93	3.2	105.06	11.79	7.5	24.48	2.2
		36.2	20.5	2.97	100.57	12.27	8.16	23.62	3.53
Supplementary Fig. 11a	C17:0	C17:1	C17:2	C15:0	C15:1		Supplementary Fig. 11b	C17:0	C17:1	C17:2	C15:0	C15:1
only glucose	50.27	35.19	13.21	28.54	11.79		170	653.14	119.62	28.57	166.96	27.6
	45.41	29.86	11.7	25.04	8.37			671.38	109.28	19.99	180.73	26.02
	43.05	28.51	11.23	24.14	7.71			651.11	109.88	23.06	169	25.83
170	102.08	37.18	11.54	51.12	9.52		85	457.36	23.95	6.18	96.7	7.58
	86.11	49.98	16.99	47.34	11.95			501.19	27.17	7.72	104.68	8.12
	100.88	42.68	12.82	54.49	11.11			572.37	26.5	6.31	113.39	8.41
	99.02	42	13.4	51.17	10.76		56.7	315.73	14.79	6.84	58.4	4.66
85	111.77	12.89	3.8	41.18	4.15			290.59	10.75	6.64	42.98	3.78
	104.75	10.26	3.44	32.67	3.33			325.72	13.84	7.01	57.96	4.52
	94.61	15.7	4.87	43.41	4.87		42.5	268.87	14.46	7.46	55.67	4.51
56.7	110.35	6.52	5.5	27.01	2.62			258.45	12.75	7.59	52.96	4.23
	116.02	5.37	5.38	24.54	2.46			276.4	14.59	6.98	56.07	4.37
	112.96	9.37	3.22	32.73	3.03
42.5	108.97	7.32	3.74	32.82	5.09
	109.87	7.74	3.24	31.11	2.2
	107.39	6.34	3.06	28.6	2.82
Supplementary Fig. 14
without alka(e)nes addition
	12h	2.34	2.13	2.05
	24h	10.22	10.14	10.8
	36h	14.08	14.24	13.8
	48h	15.6	15	15.2
	60h	16.48	16.16	16.4
	72h	16.36	16.72	16.6
with alka(e)nes addition	12h	2.31	2.24	2.43
	24h	11.28	11.36	11.46
	36h	13.68	13.92	13.84
	48h	15.36	14.96	14.96
	60h	16.24	15.92	15.72
	72h	16.44	16.56	16.4
Supplementary Fig. 17	upper		middle		bottom
	μg	peak area	μg	peak area	μg	peak area
	1.94	13.34	1.94	10.84	1.92	11.15
	3.89	29.6	3.89	24.21	3.85	25.29
	5.83	48.62	5.83	39.66	5.77	41.44
	7.77	62.73	7.77	52.04	7.69	54.97
	10.1	80.82	10.1	66.93	10	70.68
	12.43	102.16	12.43	84.89	12.3	88.9
	15.54	123.48	15.54	104.11	15.38	106.94
Supplementary Fig. 19	OD600	Lipid titer	glucose concentration	lipid/OD
6h	0.26	0	20.15	0
	0.29	0	20.22	0
	0.28	0	20.36	0
12h	3.46	0.09	20.15	27
	3.8	0.1	19.82	25.08
	3.85	0.1	19.65	24.89
16h	6.8	0.16	17.68	24.2
	6.8	0.16	17.64	24.25
	6.52	0.18	17.7	28.3
18h	7.84	0.2	16.52	25.13
	7.92	0.2	16.52	25.02
	7.6	0.21	16.51	27.14
24h	11.12	0.43	11.98	38.28
	11.4	0.43	11.64	37.97
	11.8	0.44	11.67	37.16
30h	13.48	0.55	9.37	41.07
	13.28	0.52	9.08	39.11
	13.52	0.56	9.13	41.26
36h	14.8	0.6	7.62	40.86
	14.48	0.65	7.3	44.96
	14.04	0.64	7.36	45.46
42h	15.64	0.75	5.93	48.08
	14.56	0.73	5.99	49.91
	15.64	0.76	5.8	48.8
48h	15.92	0.78	3.26	48.98
	15.76	0.78	3.13	49.49
	16.32	0.79	2.92	48.56
55h	16.88	0.89	0.9	52.77
	17	0.86	0.46	50.82
	16.96	0.87	0.56	51.25
60h	17.6	0.88	0	49.74
	17	0.82	0	48.15
	17.04	0.85	0	49.67
66h	17	0.77	0	45.44
	16.56	0.83	0	50.32
	16.12	0.76	0	47.31
72h	16.04	0.78	0	48.67
	15.48	0.73	0	47.02
	16.64	0.74	0	44.65
